# Supplementary material for: Sex Differences in Reaction to Chronic Unpredictable Stress in the House Mouse (Mus musculus musculus) of Wild Origin
Source: Biology (Basel). 2025 Dec 28;15(1):54. doi: 10.3390/biology15010054 (PMC12784703; doi:10.3390/biology15010054)
Supplement: Supplementary file 1 [file biology-15-00054-s001.zip]

Archive with 2 entries (2 files):
- biology_supplementary_materials_rev2.pdf
- raw data.xlsx
