# Supplementary material for: Sex Differences in Reaction to Chronic Unpredictable Stress in the House Mouse (Mus musculus musculus) of Wild Origin
Source: Biology (Basel). 2025 Dec 28;15(1):54. doi: 10.3390/biology15010054 (PMC12784703; doi:10.3390/biology15010054)
Supplement: Supplementary file 1 [file biology-15-00054-s001.zip › raw data.xlsx]

## Sheet: data
id	sex	group	OFT_T_centr	OFT_N_centr	OFT_Dist	OFT_Rear	OFT_Holes	OFT_T_groom	OFT_T_immob	OFT_defec	TST_LP_immob	TST_N_imm	TST_T_immob	Cort_hair	Cort_blood	Thymus	Adrenals	BW_1	BW_2	BW_3	BW_4	BW_5
1	m	control	67	38	432251	815	13	121	270	14	83	15	80	108.491		12	4.3	20.6	19.93	19.95	19.63	18.44
2	m	control	79	56	338835	461	26	392	15	9	2	30	170	95.92	30.907	23	5.5	16.9	16.85	18.65	18.61	17.33
3	m	control	67	32	335807	535	18	217	5	10	0	40	243	94.4443	7.079	14.5	3.4	14	16	15.37	15.62	14.4
4	m	control	30	20	308237	284	12	726	34	6	30	22	125	81.4475	10.191	13	3.8	18.35	18.77	18.09	17.87	16.2
5	m	control	82	35	268674	379	17	293	123	11	0	35	190	99.9811	71.314	23.7	6.2	18.44	22.17	22.09	23.01	21.78
6	m	control	203	48	326622	285	18	198	136	17	0	32	190	107.62	10.958	17	4.1	16.23	19.34	18.58	18.5	17.12
7	f	control	52	30	513249	396	25	148	18	12	12	9	36	127.274	15.033	18.1	7.3	14.27	15.16	15.38	15.81	15.07
8	f	control	18	9	240069	280	5	304	655	2	130	20	90	108.786	19.301	12	6.7	17.86	17.37	18.11	17.79	17.31
9	f	control	90	52	628617	510	16	59	0	7	0	12	98	133.008	62.973	19.2	7.9	15.25	17.9	16.94	17.54	15.9
10	f	control	311	27	249143	128	15	408	344	0	0	20	493	105.589	27.004	17.8	5	13.14	13.12	12.92	13.56	13.38
11	f	control	73	26	455829	670	10	159	13	10	0	23	125	99.6544	13.512	14.1	5.1	15.07	15.98	16.1	15.22	14.89
12	f	control	91	47	418448	434	25	146	1	9				145.132	15.025	10.9	6.9	12.7	12.9	14	13.59	12.94
13	m	control	25	20	318992	432	12	599	191	17	10	24	100	111.657		12.7	7.2	16.76	16.58	16	16.96	16.48
14	m	control	72	27	460899	443	24	253	0	12	0	30	253	97.2378	10.689	12.4	3.8	14.25	15.48	15.08	16.02	14.34
15	m	control	51	28	312558	179	11	387	28	16	6	32	240	103.411	19.655	12.5	7.3	13.09	14.85	15.07	15.79	13.85
16	m	control	44	35	484776	186	10	649	20	16	0	20	182	83.5448	40.956	12.5	5.9	16.22	17.25	17.17	18.04	16.11
17	m	control	78	45	583372	462	12	191	7	11	4			139.988	16.637	13.2	5.3	17.66	18.88	18.21	18.22	16.6
18	m	control	45	44	644026	370	15	285	5	6	0	41	225	93.6815	12.445	9.7	4.3	16.43	17.37	16.69	17.2	15.01
19	m	control	29	16	275357	268	21	337	10	2	0	24	328	137.931		17.7	6	13.11	13.27	13.25	14.1	13.15
20	m	control	56	14	254939	323	18	315	2	2	6	26	149	90.3747	11.58	15	5.6	17.07	18.26	19	19.12	17.43
21	f	control	33	26	429465	303	27	339	241	7	4	25	175	87.4331	38.207	15.3	4.9	18.65	19.24	21.41	19.77	18.57
22	f	control	75	50	627614	331	12	150	3	13	15	34	249	128.101		12.5	7.5	11.89	12.85	13.95	13.93	12.73
23	f	control	147	65	456825	499	4	263	6	12	0			173.091	85.702	18.2	5.2	14.85	15.1	14.9	14.7	13.88
24	f	control	27	15	190115	210	8	845	208	6	0	33	200	112.616	55.832	16.2	5.7	10.77	11.42	11.79	11.48	10.79
25	f	control	175	101	534827	450	20	59	39	11	0	25	168	114.39		10.4	6.8	15.37	16.55	16.57	15.54	16.09
26	f	control	12	9	441434	491	7	156	534	9	0			104.58	50.529	18.4	8.5	14.67	15.71	16.02	16.59	14.57
27	f	control	158	59	524689	553	6	61	133	5	2			135.557	81.091	17.4	7.8	12.36	12.67	12.92	13.47	13.17
28	m	stress	136	45	384815	221	10	172	272	21	170	12	145	133.322	58.722	22	11.3	16.9	16.03	16.25	19.71	15.86
29	m	stress	141	59	339323	511	10	250	15	16	11	37	194	119.337	42.411	15	5.8	17.4	18.23	18.85	19.45	17.9
30	m	stress	48	18	387062	360	39	353	110	20	0	9	57	105.823	19.529	15.4	4.4	15.05	15.04	16	15.73	15.06
31	m	stress	75	51	402390	542	13	226	18	11	34	21	73	110.204	47.966	21	7.4	20.05	18.55	19.4	20.15	20.5
32	m	stress	78	37	548667	360	13	347	27	8	1	24	145	123.594	6.885	14.8	5.9	16.6	17.05	17.43	17.05	16.46
33	f	stress	98	58	759480	448	12	247	14	12	9	35	232	103.072	76.185	20.4	7	15.1	14.2	14.82	15.72	14.9
34	f	stress	58	29	361983	420	10	403	178	20	1	25	172	120.622	31.943	16.9	12.8	16.58	15.15	15	17.17	16.38
35	f	stress	32	24	548312	731	12	235	85	4	18			125.507	48.057	11.8	5.7	14.8	13.84	13.62	13.55	13.62
36	f	stress	40	16	311477	374	18	825	4	7	0			117.356	57.35	15.2	5.9	15.9	13.9	14.46	14.58	14.57
37	f	stress	102	52	362923	392	12	374	3	15	0			101.365	31.389	17.5	6	17	15.2	16.43	17.9	16.94
38	m	stress	103	63	677168	306	26	407	6	12	30	33	154	124.743	37.144	20.4	5.8	18.1	17.85	18.08	19.53	18.31
39	m	stress	113	34	452414	322	15	281	9	13	0	19	185	111.134	31.561	11	3.4	14.46	15.3	15.07	16.35	15.15
40	m	stress	24	24	287797	212	12	312	38	15	0	23	100	122.139		13.8	6.2	16.65	15.65	14.96	16.07	14.83
41	m	stress	33	26	708166	529	7	175	2	13	192	1	2	86.4185	54.94	16.4	4.9	17.65	17.32	17.52	18.14	17.25
42	m	stress	81	51	383711	292	14	265	110	17	0	40	210	123.462	16.971	18.2	6.2	19.59	18.98	19.72	20.09	18.95
43	m	stress	22	18	369244	382	12	343	16	11	10	40	180	112.087	26.271	15.8	8.1	16.71	16.3	16.6	17.48	16.64
44	m	stress	26	12	192480	180	9	617	332	5	0	20	110	100.843	18.15	18.2	6.9	16.49	16.35	17.16	17.76	16.75
45	f	stress	69	30	462607	423	37	236	6	8	6	19	79	129.284	24.582	7.8	6.5	19	17.17	18.13	18.43	16.64
46	f	stress	75	7	478618	337	5	278	359	3	0	20	166	126.088	19.727	22	6.4	13.57	12.75	12.73	12.8	12.99
47	f	stress	131	54	412081	392	12	423	24	21	10	49	170	86.0378	22.938	26.1	11	17.85	17.77	18.72	18.47	18.45
48	f	stress	82	31	423426	267	23	410	127	0	4	32	152	147.145	20.359	24.1	6.6	17.38	16.14	16.15	16.31	16.36
49	f	stress	94	73	697453	579	20	243	3	9	0	45	235	120.963	13.328	19.6	6.8	16.05	15.26	15.58	15.61	14.54
50	f	stress	85	49	571261	483	8	252	56	12	0	36	265	73.9582		15.3	7.7	16.67	15.53	15.96	16.93	15.04
51	f	stress	25	25	794792	516	4	194	81	8	0	37	274	151.447	15.236	16.3	5	15.7	15.19	15.72	15.85	15.53
52	f	stress	92	46	417847	381	32	347	61	6	0	44	210	126.999	75.325	19.4	6.8	14.43	13.1	13.73	14.96	13.42

## Sheet: data codes
	id	mouse id
	sex	biological sex: f - female, m - male
	group	treatment: control or stress (Chronic unpredictable stress)
	OFT_T_centr	Open field test (OFT): time in the central zone of arena, s
	OFT_N_centr	OFT: number of entries to the central zone of the arena
	OFT_Dist	OFT: total distance travelled, mm
	OFT_Rear	OFT: number of rearings
	OFT_Holes	OFT: number of hole pokes
	OFT_T_groom	OFT: total grooming time, s
	OFT_T_immob	OFT: total immobility time, s
	OFT_defec	OFT: number of defecation boluses
	TST_LP_immob	Tail suspension test (TST): latency to the first immobility episode, s
	TST_N_imm	TST: number of immobility episodes
	TST_T_immob	TST: total duration of immobility, s
	Cort_hair	Hair corticosterone, pg/mg
	Cort_blood	Plasma corticosterone, ng/ml
	Thymus	Thymus weight, mg
	Adrenals	Adrenal glands weight, mg
	BW_1	Body weight at Day 1, g
	BW_2	Body weight at Day 15, g
	BW_3	Body weight at Day 29, g
	BW_4	Body weight at Day 36, g
	BW_5	Terminal body weight, g
